# Supplementary material for: Retrovirus insertions in host transcripts trigger de novo piRNA immunity
Source: EMBO J. 2026 May 2;45(11):3833–58. doi: 10.1038/s44318-026-00777-1 (PMC13226689; doi:10.1038/s44318-026-00777-1)
Supplement: Supplementary file 3 — Dataset EV1 [file 44318_2026_777_MOESM3_ESM.zip › Dataset EV1.xlsx]

## Sheet: Fig 1 EV1
piRNA (PPM)		tirant				burdock				gypsy5
		Ovary rep1	Ovary rep2	Embryo		Ovary rep1	Ovary rep2	Embryo		Ovary rep1	Ovary rep2	Embryo
	AB8/SAM	21.5958	26.4193	NA		1974.34	2066.41	NA		2049.54	1956.22	NA
	A1	78.8204	53.02	51.4323		5645.46	4301.47	4289.69		5608.59	4742.93	136.433
	A4	523.555	365.059	174.039		9906.99	7041.93	9613.89		2676.04	2184.71	139.939
	A5	1006.54	754.491	421.611		1557.37	1236.75	1512.73		4766.95	4008.32	66.9696
	B2	1372.88	1322.01	217.082		2725.5	2524.58	2327.52		2738.31	2937.86	151.658
	A7	2965.54	2045.78	1582.64		7912.99	6628.99	8393.42		10034.4	7124.96	114.367
	B1/Ber2	3597.83	4165.28	2184.87		8296.77	9824.98	11029.8		5640.05	6069.03	116.089
	A3	3970.41	4459.4	4584.84		5770.11	4099.31	4441.6		2659.91	2081.04	185.522
	B7	4248.59	3788.17	210.966		2741.11	2502.74	2845.75		4814.44	4328.98	254.558
	B6	4337.86	2708.23	104.866		3034.66	2736.89	3568.63		1638.34	2485.39	72.471
	A6	5623.98	4146.88	4516.46		9743.51	8511.74	10408.3		5743.81	4873.01	219.006
	B4	5664.29	3895.27	3078.36		4132.1	2782.2	3545.71		1998.33	2810.37	149.859
	B3	5719.35	5589.54	1953.68		3728.86	3739.38	3313.51		8957.52	8737.4	193.83
	A2	8818.06	6968.68	8032.96		4782.17	4113.28	4403.46		7500.78	5580.89	382.697
	Iso1	21752	24823.4	15882.5		5848.64	5348.12	5089.26		1835.62	1895.96	82.7366
ping-pong scores
		Ovary rep1	Ovary rep2			Ovary rep1	Ovary rep2			Ovary rep1	Ovary rep2
	AB8/SAM	NA	NA			0.291729	0.316387			0.0771027	0.0626374
	A1	NA	NA			0.222422	0.236544			0.0660657	0.071785
	A4	NA	NA			0.298955	0.325568			0.0356046	0.0453049
	A5	0.210859	0.20284			0.291122	0.303078			0.0282353	0.0409991
	B2	0.0931973	0.04776			0.286831	0.314164			0.026862	0.0383394
	A7	0.190946	0.18293			0.258554	0.263835			0.0724488	0.0760119
	B1/Ber2	0.158151	0.132709			0.401079	0.365394			0.0620917	0.0588235
	A3	0.206233	0.22111			0.240716	0.270537			0.0534758	0.0705204
	B7	0.0739198	0.04554			0.272539	0.287293			0.0719323	0.0699606
	B6	0.0650782	0.03894			0.289563	0.300117			0.0524919	0.0426984
	A6	0.218692	0.22162			0.227738	0.267268			0.0636284	0.0448776
	B4	0.278876	0.26722			0.301214	0.308799			0.0712415	0.061687
	B3	0.130658	0.13755			0.274298	0.299589			0.0513817	0.0659603
	A2	0.243067	0.25644			0.263336	0.288795			0.0668241	0.0715423
	Iso1	0.203885	0.207			0.312377	0.359684			0.0757155	0.0377491
Ping pong Z Score
		Ovary rep1	Ovary rep2			Ovary rep1	Ovary rep2			Ovary rep1	Ovary rep2		Statistical signaficance		Corresponding p value
	AB8/SAM	NA	NA			33.9177	31.5971			2.18815	1.18553		ns	Z score <1.645	p value >0.05
	A1	NA	NA			24.5308	31.1432			1.30259	1.95467		*	Z score >1.645	p value <0.05
	A4	NA	NA			37.2362	36.7671			-1.47217	-0.34327		**	Z score >2.33	p value <0.01
	A5	16.7332	16.2309			37.3113	50.7374			-0.819871	-0.356018		***	Z score >3.1	p value <0.001
	B2	3.88289	-0.194953			44.0691	48.7686			-1.49831	-0.718595
	A7	21.1536	18.7589			32.6491	33.0306			2.00699	2.73639
	B1/Ber2	12.0648	7.77504			62.5822	39.0994			-0.339355	0.228415
	A3	23.6097	22.4136			30.1439	40.76			0.303701	1.63726
	B7	1.28219	-0.375201			35.7345	42.2411			2.77682	2.01072
	B6	1.03688	-0.5815			38.1957	56.0756			0.115487	-0.456985
	A6	23.4082	21.6472			31.8297	40.3743			0.941228	-0.349515
	B4	27.111	32.817			49.5494	44.0298			1.7456	1.14449
	B3	10.991	10.8617			35.3147	47.5936			0.111787	1.36137
	A2	26.2781	30.5199			37.8078	46.4898			1.63737	2.3353
	Iso1	20.968	21.6565			48.8988	57.4124			1.36123	-0.43609
Phasing Z score
		Ovary rep1	Ovary rep2			Ovary rep1	Ovary rep2			Ovary rep1	Ovary rep2
	AB8/SAM	NA	NA			7.03215	6.02451			12.916	9.39041
	A1	NA	NA			6.18343	6.785			12.8365	14.7483
	A4	NA	NA			6.40928	5.61121			10.0693	11.3614
	A5	8.29985	4.20527			4.86995	4.43505			14.8348	12.4033
	B2	3.76099	7.54132			5.10002	6.79732			13.3639	13.096
	A7	5.14339	3.57735			6.46147	5.98981			15.0038	12.0141
	B1/Ber2	7.68726	5.82831			6.58151	8.384			13.0998	11.7992
	A3	6.3844	5.72055			8.77983	11.2933			15.8324	16.1541
	B7	9.17787	7.23938			5.54009	4.76157			14.2372	12.8845
	B6	10.7015	6.39482			5.7528	6.11247			8.10819	11.2242
	A6	6.92167	5.15487			7.5816	7.03299			14.1113	12.46
	B4	9.35684	9.31597			5.71366	5.35215			11.2274	20.2403
	B3	12.2337	12.1255			7.77677	9.22834			15.4702	13.5326
	A2	7.94402	7.73825			5.06839	4.82554			17.1186	15.674
	Iso1	11.8696	10.9524			6.84978	6.80477			11.4605	12.6808

## Sheet: Fig 4 Tirant insertions in flam
Strain	Coordinate of flamenco TSS	Start coordinate of tirant insertion	Distance from start (kb)	Note
A1				No insertion in flamenco
A2	21148809	21235070	86.261
A3	21450221	21711341	261.12
A4	21611237	22000540	389.303
A5	21396917	21754715	357.798
A6	21393753	21652898	259.145
A7	21255919	21432403	176.484
AB8				No insertion in flamenco
B1	21350774	21404972	54.198
B2	21598858	21715162	116.304
B3	21313164	21328507	15.343
B4	21473571	21598907	125.336
B6	NA	NA		flamenco is not assembled properly
B7	NA	NA		Genome not sequenced

## Sheet: Fig S4 X chr Tirant insertions 
Strain	Chromosome	Start	End	Size	Insertion in gene ?	gene	location	orientation	piRNA production	ping-pong piRNAs	trailing piRNAs	Note
A4	CM010541.1	2175976	2181737	5761	yes	raf	intron	sense	no
A4	CM010541.1	21560201	21575426	15225	no				no
A4	CM010541.1	22000123	22008331	8208	flamenco			antisense	yes
A5	CM010562.1	4783746	4788161	4415	yes	rg	intron	antisense	no
A5	CM010562.1	10459455	10465016	5561	yes	stx	intron	sense	no
A5	CM010562.1	21754714	21763063	8349	flamenco				yes
A3	CM010548.1	22092	26738	4646	no
A3	CM010548.1	12554850	12559998	5148	yes	CR44619	NA	antisense	Yes	No	Yes	CR44619 is a lncRNA
A3	CM010548.1	13785902	13793489	7587	yes	mamo	intron	antisense	No
A3	CM010548.1	19692792	19701146	8354	yes	pico	intron	antisense	No
A3	CM010548.1	21711340	21719485	8145	flamenco			antisense	Yes
A6	CM010569.1	1137315	1145719	8404	yes	DAAM	intron	antisense	yes	yes	no
A6	CM010569.1	2955172	2959907	4735	yes	dnc	5′ UTR	sense	no
A6	CM010569.1	4333829	4342271	8442	no				no
A6	CM010569.1	5278488	5284337	5849	yes	vsx2	intron	sense	no
A6	CM010569.1	12444751	12450992	6241	yes	smr	intron	antisense	no
A6	CM010569.1	21652897	21661198	8301	flamenco			antisense	yes
A7	CM010576.1	2558655	2562270	3615	yes	CG2680	5′ UTR	sense	yes	yes	no
A7	CM010576.1	5580743	5582807	2064	no
A7	CM010576.1	11419834	11428380	8546	yes	tango10	3′ UTR	antisense	no			Reported to be only weakly expressed in somatic cells in germarium
A7	CM010576.1	12455852	12461440	5588	yes	CR44619	NA	sense	no			CR44619 is a lncRNA
A7	CM010576.1	21432402	21440650	8248	flamenco			antisense	yes
B4	CM010520.1	4612405	4616883	4478	yes	CG42594	intron	antisense	no
B4	CM010520.1	9490953	9496891	5938	no				no
B4	CM010520.1	10448678	10458597	9919	no				no
B4	CM010520.1	13475051	13479465	4414	yes	NFAT	intron	antisense	no
B4	CM010520.1	13484546	13491383	6837	yes	NFAT	intron	sense	yes	yes	no
B4	CM010520.1	21598906	21604670	5764	flamenco			antisense	yes
B2	CM010527.1	1471739	1475341	3602	yes	mur2B	intron	sense	no
B2	CM010527.1	17311943	17316550	4607	no				no
B2	CM010527.1	21715161	21723375	8214	flamenco			antisense	yes
A2	CM010555.1	2090441	2096031	5590	yes	raf-RE	intron	antisense	yes	yes	no
A2	CM010555.1	2106954	2110348	3394	yes	raf-RE	intron	sense	yes	yes	no
A2	CM010555.1	6014866	6020519	5653	no	no			yes	yes	no	Insertion is just upstream of CG3842
A2	CM010555.1	21235069	21240428	5359	flamenco			antisense	yes
B3	CM010506.1	5542861	5548026	5165	no				no
B3	CM010506.1	6607484	6612463	4979	yes	CR45531/CG11434	NA(CR45531)/intron(CG14434)	sense(CR45561)/antisense(CG14434)	no			CR45531 is a lncRNA
B3	CM010506.1	21328506	21337056	8550	flamenco			antisense	yes
B1	CM010583.1	3547845	3564968	17123	yes	tlk	intron	antisense	no			roo insertion inside of tirant
B1	CM010583.1	12771901	12776989	5088	yes	rad	intron	sense	no
B1	CM010583.1	16583590	16590174	6584	no				no
B1	CM010583.1	21404971	21413479	8508	flamenco			antisense	yes
B6	CM010590.1	1993084	1998652	5568	yes	CG3630	intron	sense	no
B6	CM010590.1	20754210	20755323	1113	no				no
B6	PGRV01000054.1	23156	31395	8239	NA			NA	yes			This insertion is most likely in flamenco

## Sheet: Fig 6 - RT-qPCR
		1	2	3	4	5	6	7	8	9	10
		1-A			1-B			1-C					1	iso1(X)/w; +/CyO; Iso1(IIIchr)/fs(2)Ket attP2
		rep1	rep2	rep3	rep1	rep2	rep3	rep1	rep2	rep3	NT		2	iso1(X)/w; +/CyO; Iso1(IIIchr)/ attP2
A	rpl49	16.3239	16.4679	16.2682	16.6868	16.3975	16.3341	16.8018	16.0431	16.2323	NaN		NT	No DNA template control
B	Act5C	15.1174	15.016	15.0878	15.0423	15.0604	14.9472	15.3802	15.4971	14.9354	NaN
C	tirant	25.965	26.0938	25.6958	24.9158	24.5946	24.6862	27.0743	25.8746	25.4442	37.0771
D	spliced	31.2517	31.2429	31.6029	30.6025	30.4174	30.0021	31.8784	32.1455	31.2014	NaN
		2-A			2-B			2-C
		rep1	rep2	rep3	rep1	rep2	rep3	rep1	rep2	rep3
E	rpl49	15.9092	15.9717	16.1525	17.3761	17.6069	17.4242	16.2725	16.1756	16.2123
F	Act5C	14.5651	14.5718	14.6609	17.3388	17.217	17.2339	15.1946	15.2378	15.2174
G	tirant	16.1259	16.0394	16.0296	18.6128	18.6829	18.5499	17.1563	17.0018	16.9333
H	spliced	21.4974	21.4689	21.5375	24.5521	24.4294	24.5059	22.5469	22.5012	22.5545
normalization to Act5C
		1	2	3	4	5	6	7	8	9
		1-A			1-B			1-C
		rep1	rep2	rep3	rep1	rep2	rep3	rep1	rep2	rep3
A	rpl49	1.20649	1.45189	1.18038	1.64449	1.33712	1.38681	1.42159	0.546094	1.29693
B	Act5C	0	0	0	0	0	0	0	0	0
C	tirant	10.8476	11.0778	10.608	9.87355	9.53423	9.73894	11.6941	10.3776	10.5087
D	spliced	16.1343	16.2269	16.5151	15.5602	15.357	15.0549	16.4981	16.6484	16.266
		2-A			2-B			2-C
		rep1	rep2	rep3	rep1	rep2	rep3	rep1	rep2	rep3
E	rpl49	1.34405	1.39986	1.4916	0.0373746	0.389861	0.190263	1.0779	0.937768	0.994943
F	Act5C	0	0	0	0	0	0	0	0	0
G	tirant	1.56078	1.46753	1.36862	1.27409	1.46595	1.31599	1.9617	1.76401	1.71587
H	spliced	6.93222	6.89707	6.87655	7.2133	7.21244	7.272	7.35236	7.26333	7.33712
fold change
		1	2	3	4	5	6	7	8	9
		1-A			1-B			1-C
		rep1	rep2	rep3	rep1	rep2	rep3	rep1	rep2	rep3
A	rpl49	0.909056	1.03672	0.80596	3.04643	1.9282	2.2919	1.26899	0.762245	1.23284
B	Act5C	1	1	1	1	1	1	1	1	1
C	tirant	624.6	781.612	604.408	387.878	268.407	343.21	850.633	391.694	443.526
D	spliced	588.983	643.501	797.049	325.581	282.984	220.233	566.442	668.638	487.381
Average of technical replicate
	rpl49	0.917246			2.42218			1.08803
	Act5C	1			1			1
	tirant	670.207			333.165			561.951
	spliced	676.511			276.266			574.154

## Sheet: Figure EV4 - Fertility assay
Fertility assay
	A - attP2													A - attP2
	iso1;iso1;iso1													iso1;iso1;iso1						Statistical analysis - paired two-sided t-test (ns, not significant; *, P < 0.05; **, P < 0.01; ***, P < 0.001).
	replicate 1				replicate 2				replicate 3						total eggs	total unhatched	total hatched	Hatching rate
	Females	eggs	eggs per females	Unhatched	Females	eggs	eggs per females	Unhatched	Females	eggs	eggs per females	Unhatched		D1.AM	396	10	386	97.4747		iso1;w1118;iso1	p value
D1.AM	9	126	14	4	10	142	14.2	3	9	128	14.2222	3		D1.PM	468	8	460	98.2906		attP2(PacmanFs(2)Ket) x attP2	0.0073	**
D1.PM	9	132	14.6667	2	10	182	18.2	4	9	154	17.1111	2		D2.AM	378	7	371	98.1481		attP2(PacmanFs(2)Ket) x attP2(PacmanFs(2)Ket-SV40)	0.0395	*
D2.AM	9	109	12.1111	2	10	149	14.9	1	9	120	13.3333	4		D2.PM	477	9	468	98.1132		attP2(PacmanFs(2)Ket-SV40) x attP2	0.4144	ns
D2.PM	9	109	12.1111	3	10	219	21.9	3	9	149	16.5556	3		All	1719
	B - iso1;w1118;iso1													B - iso1;w1118;iso1
	replicate 1				replicate 2				replicate 3						total eggs	total unhatched	total hatched	Hatching rate		iso1	p value
	Females	eggs	eggs per females	Unhatched	Females	eggs	eggs per females	Unhatched	Females	eggs	eggs per females	Unhatched		D1.AM	366	23	343	93.7158		attP2(PacmanFs(2)Ket) x attP2	0.9046	ns
D1.AM	8	112	14	8	9	124	13.7778	10	9	130	14.4444	5		D1.PM	334	29	305	91.3174		attP2(PacmanFs(2)Ket) x attP2(PacmanFs(2)Ket-SV40)	0.7008	ns
D1.PM	5	60	12	9	9	138	15.3333	9	9	136	15.1111	11		D2.AM	260	21	239	91.9231		attP2(PacmanFs(2)Ket-SV40) x attP2	0.7225	ns
D2.AM	5	62	12.4	7	8	86	10.75	5	9	112	12.4444	9		D2.PM	390	40	350	89.7436
D2.PM	5	81	16.2	14	8	148	18.5	9	9	161	17.8889	17		All	1350
	C - fs(2)ket in attP2													C - fs(2)ket in attP2
	iso1;iso1;iso1													iso1;iso1;iso1
	replicate 1				replicate 2				replicate 3						total eggs	total unhatched	total hatched	Hatching rate
	Females	eggs	eggs per females	Unhatched	Females	eggs	eggs per females	Unhatched	Females	eggs	eggs per females	Unhatched		D1.AM	388	9	379	97.6804
D1.AM	10	107	10.7	2	10	154	15.4	4	9	127	14.1111	3		D1.PM	449	5	444	98.8864
D1.PM	7	103	14.7143	2	10	179	17.9	1	9	167	18.5556	2		D2.AM	357	6	351	98.3193
D2.AM	5	92	18.4	2	9	142	15.7778	3	8	123	15.375	1		D2.PM	407	11	396	97.2973
D2.PM	5	101	20.2	1	9	162	18	9	8	144	18	1		All	1601
	D - iso1;w1118;iso1													D - iso1;w1118;iso1
	replicate 1				replicate 2				replicate 3						total eggs	total unhatched	total hatched	Hatching rate
	Females	eggs	eggs per females	Unhatched	Females	eggs	eggs per females	Unhatched	Females	eggs	eggs per females	Unhatched		D1.AM	203	7	196	96.5517
D1.AM	9	118	13.1111	4	7	35	5	0	10	85	8.5	3		D1.PM	253	6	247	97.6285
D1.PM	9	144	16	6	7	39	5.57143	2	9	109	12.1111	0		D2.AM	181	4	177	97.7901
D2.AM	9	107	11.8889	3	5	37	7.4	3	8	74	9.25	1		D2.PM	241	11	230	95.4357
D2.PM	9	138	15.3333	8	5	54	10.8	2	8	103	12.875	3		All	878
	E - pBA78													E - pBA78
	iso1;iso1;iso1													iso1;iso1;iso1
	replicate 1				replicate 2				replicate 3						total eggs	total unhatched	total hatched	Hatching rate
	Females	eggs	eggs per females	Unhatched	Females	eggs	eggs per females	Unhatched	Females	eggs	eggs per females	Unhatched		D1.AM	361	3	358	99.169
D1.AM	10	124	12.4	1	10	163	16.3	1	10	74	7.4	1		D1.PM	451	6	445	98.6696
D1.PM	10	158	15.8	2	10	213	21.3	3	10	80	8	1		D2.AM	353	7	346	98.017
D2.AM	10	123	12.3	2	10	153	15.3	2	10	77	7.7	3		D2.PM	545	16	529	97.0642
D2.PM	10	184	18.4	8	10	250	25	2	10	111	11.1	6		All	1710
	F - iso1;w1118;iso1													F - iso1;w1118;iso1
	replicate 1				replicate 2				replicate 3						total eggs	total unhatched	total hatched	Hatching rate
	Females	eggs	eggs per females	Unhatched	Females	eggs	eggs per females	Unhatched	Females	eggs	eggs per females	Unhatched		D1.AM	385	18	367	95.3247
D1.AM	9	131	14.5556	5	9	112	12.4444	7	10	142	14.2	6		D1.PM	444	32	412	92.7928
D1.PM	9	130	14.4444	11	9	158	17.5556	11	10	156	15.6	10		D2.AM	363	35	328	90.3581
D2.AM	9	98	10.8889	10	9	131	14.5556	10	10	134	13.4	15		D2.PM	585	52	533	91.1111
D2.PM	9	210	23.3333	17	9	179	19.8889	16	10	196	19.6	19		All	1777
Replicate 2 of iso1;w1118;iso1xfs(2)Ket in attP2 was excluded due to low amount of egg layed in each plates
