# Supplementary material for: Retrovirus insertions in host transcripts trigger de novo piRNA immunity
Source: EMBO J. 2026 May 2;45(11):3833–58. doi: 10.1038/s44318-026-00777-1 (PMC13226689; doi:10.1038/s44318-026-00777-1)
Supplement: Supplementary file 4 — Dataset EV2 [file 44318_2026_777_MOESM4_ESM.zip › Dataset EV2.xlsx]

## Sheet: Fly genetics
Fly Stocks	Reference	Note
DSPR lines and iso-1	All stocks are a gift from Stuart MacDonald and the DSPR, with the exception of Ber2, SAM, and iso-1 which are from the Bloomingtom stock center
A1	[1]
A2	[1]
A3	[1]
A4	[1]
A5	[1]
A6	[1]
A7	[1]
SAM	BL4270	Replace AB8
Ber2	BL3840	Replace B1
B2	[1]
B3	[1]
B4	[1]
B6	[1]
B7	[1]
iso-1	[2] - BL2057
GAL4 Drivers and RNAi lines
white; tj-GAL4/CyO	[3]
white P{otu-GAL4::VP16.R}1; P{GAL4-nanos.NGT}40; P{nos-GAL4-VP16} (MTD)	[4], [5]
white;; arrestin2/GD	[3] - VDRC stock 40999
white;; vreteno/GD	[3] - VDRC stock 34897
white;; white-sh attP2	[6]
white;; aubergine-ago3-double sh attP2	This study
hsFLP;; P{GAL4-Act5C(FRT.CD2).P}S, P{UAS-RFP.W}3/TM3 Sb	Derived from BL30558
Introgressed strains
Balancers used for introgression
white; IF/CyO; Sb/TM3 Ser
piRNA pathway knockdown system
iso-1 (X); tj-GAL4/CyO; iso-1 (III)/TM3 Ser	This study
iso-1 (X); cnbwsp(iso-1 chr II); arrestin2GD/TM3 Ser	This study
iso-1 (X); cnbwsp(iso-1 chr II); vretenoGD/TM3 Ser	This study
iso-1 (X); P{GAL4-nanos.NGT}40; P{nos-GAL4-VP16} (MTD)	This study
iso-1 (X); cnbwsp(iso-1 chr II); white-sh/TM3 Ser	This study
iso-1 (X); cnbwsp(iso-1 chr II); aubergine-ago3-doublesh/TM3 Ser	This study
DSPR derivatives
DSPR (X); IF/CyO; Sb/TM3 Ser	This study	Generated for all DSPR strain, with the exception of A1 and SAM
white; DSPR (II)/CyO; DSPR (III)/TM3 Ser	This study	Generated for all DSPR strain, with the exception of A1 and SAM
white; DSPR (II)/CyO; Sb/TM3 Ser	This study	Generated only for Ber2, B3, and iso-1
white; IF/CyO; DSPR (III)/TM3 Ser	This study	Generated only for Ber2, B3, and iso-1
iso-1; w1118; iso-1		Used for fertility assay in Figure EV4
tirant reporter
white; tirant-lacZ in attP40	This study
white; tirant-lacZ:GFP in attP40	This study
Fs(2)Ket Pacman constructs
white; Pacman(Fs(2)Ket) in attP2	This study	CH322-190I4 [7]
white; Pacman(Fs(2)Ket-SV40) in attP2	This study
UAS-GFP contructs
white; UASmyrGFP-tirant-antisense in attP2	This study	Both are derived from pJFRC12 [8]
white; UASmyrGFP-tirant-sense in attP2	This study
References
1.	King, E.G., Merkes, C.M., McNeil, C.L., Hoofer, S.R., Sen, S., Broman, K.W., Long, A.D., and Macdonald, S.J. (2012). Genetic dissection of a model complex trait using the Drosophila Synthetic Population Resource. Genome Res 22, 1558-1566. 10.1101/gr.134031.111.
2.	Brizuela, B.J., Elfring, L., Ballard, J., Tamkun, J.W., and Kennison, J.A. (1994). Genetic analysis of the brahma gene of Drosophila melanogaster and polytene chromosome subdivisions 72AB. Genetics 137, 803-813. 10.1093/genetics/137.3.803.
3.	Olivieri, D., Sykora, M. M., Sachidanandam, R., Mechtler, K., & Brennecke, J. (2010). An in vivo RNAi assay identifies major genetic and cellular requirements for primary piRNA biogenesis in Drosophila. The EMBO journal, 29(19), 3301-3317.
4.	Mazzalupo, S., & Cooley, L. (2006). Illuminating the role of caspases during Drosophila oogenesis. Cell Death & Differentiation, 13(11), 1950-1959.
5.	J. Q. Ni et al., A genome-scale shRNA resource for transgenic RNAi in Drosophila. Nat Methods 8, 405-407 (2011).
6.	K. A. Senti, D. Jurczak, R. Sachidanandam, J. Brennecke, piRNA-guided slicing of transposon transcripts enforces their transcriptional silencing via specifying the nuclear piRNA repertoire. Genes Dev 29, 1747-1762 (2015).
7.	Venken, K.J., He, Y., Hoskins, R.A., and Bellen, H.J. (2006). P[acman]: a BAC transgenic platform for targeted insertion of large DNA fragments in D. melanogaster. Science 314, 1747-1751.
8.	Pfeiffer, B. D., Truman, J. W., & Rubin, G. M. (2012). Using translational enhancers to increase transgene expression in Drosophila. Proceedings of the National Academy of Sciences, 109(17), 6626-6631.

## Sheet: Primers
Primer for lacZ/GFP:lacZ reporter
CCTTTCTTTTCTCTGTTCTTCTCTTC	Tirant_IsoF
GATTTCTTCTACGCTAGTGATAAACCT	Tirant_IsoR
CACCCGTGGCCAGGGCCGCAAGTTACCACCCCACCCCC	Tirant_U3_For
AACGTCGTAAGTGGCggtacTAAATTTGAGGTTACTTAGTATATTATGTATGATTGAAAAATAATGAAC	Tirant_5'UTR_LTR_Rev for lacZ
CTCGCCATCGGAGGGggtaccCATTAAATTTGAGGTTACTTAGTATATTATGTATGATTGAAAAATAATGA	Tirant_5'UTR_LTR_Rev for GFP:lacZ
Primer for recombineering
gaacctgaaacataaaatgaatgcaattgttgttg	Forward primer for SV40 fragment
CCGAGGATCCCTTGTACAGCgatccagacatgataagata	Reverse primer for SV40 fragment
GCTGTACAAGGGATCCTCGG	Forward primer for rpsL cassette fragment
CAGCACCTCCAGTGTCGAC	Reverse primer for rpsL cassette fragment
AGTGAAACATATGGCTGAGAGCGAGTATGTACCAACTAGACTATGTAAGAgaacctgaaacataaaatga	Left homology arm for SV40 3UTR insertion
TCACAGCATAACTATTGGCATAGGGGTAGGGGTCGGACCACAGACACGCACAGCACCTCCAGTGTCGACG	Right homology arm for SV40 3UTR insertion
GCGGATTTAAGAGCCACACT	Forward test primer for SV40 3UTR insertion
TATCACACAACACGCCGATG	Reverse test primer for SV40 3UTR insertion
pJFRC12 constructs
ggatgagctctacaagtaatctagaggatctttgtgaag	fragment 1 to introduce KpnI site in 3'UTR
tcactagatgGGTACCgcatttcttc	fragment 1 to introduce KpnI site in 3'UTR
atgcGGTACCcatctagtgatgat	fragment 2 to introduce KpnI site in 3'UTR
gaggccctttcgtcttcaagaattcgtttaaacggcc	fragment 2 to introduce KpnI site in 3'UTR
gctcagaagaaatgcGGTACGCTTCTCACCTTTGATATACCAAAGAACAGT	pJFRC12_KpnI_3'UTR_AntisenseTirant_Forward
catcatcactagatgGGTACAAGTAAACATGTAAGAAACGAAACAAACTATATGCAAG	pJFRC12_KpnI_3'UTR_AntisenseTirant_Reverse
gctcagaagaaatgcGGTACAAGTAAACATGTAAGAAACGAAACAAACTATATGCAAG	pJFRC12_KpnI_3'UTR_senseTirant_Forward
catcatcactagatgGGTACGCTTCTCACCTTTGATATACCAAAGAACAGT	pJFRC12_KpnI_3'UTR_senseTirant_Reverse
Primer for RT-PCR with Tirant and fs(2)Ket	Used in Fig 5/6/7 and Fig EV2	Expected size
GGACCTTCGGACGTATTTGC	ORF1	403bp (RNA) - 471bp (DNA)
TCCATCTGCATCACCTGGTT	ORF1
CTATACCCGCTGCTGGATGA	ORF2	333bp (RNA) - 549bp (DNA)
ACAGCTAGTGGGTAGGGAGT	ORF2
TGCTGTGATGGATGCTTGAG	5'IS1	574bp
AAACGGAGGACTCGAGTAGC	5'IS1
CATCGGCGTGTTGTGTGATA	5'IS2	559bp
AAGTCGCACTGCAACATTGT	5'IS2
GCTACTCGAGTCCTCCGTTT	3'IS1	482bp
CGTTGCTGTTCTCCCCATTT	3'IS1
GCCAGTTAAGTCCGTGATCG	3'IS2	524bp
TTTCCAAAGTTCGCGCTTCT	3'IS2
Primer for RT-PCR with Tirant and cact	Used in Fig EV3
GGCAACAGCAACAAGTGACT	ORF1	435bp (DNA/RNA)
CATTGTGGGATGCCTGTGTC	ORF1
GATTCGCATGGCTCCTCATC	ORF2	256bp (RNA) - 431bp (DNA)
ATATTGTCGGTGGGCCTCAT	ORF2
TCCCAAGTACTTTCGTGCAC	5'IS1	447bp
AAGTCGCACTGCAACATTGT	5'IS1
TCTATGTTTTAGTAGAGCCCGCT	5'IS2	647bp
GCAACTGGAACACCGCATC	5'IS2
GGGTGGAGCCTTTTGTGAAG	3'IS1	425bp
TTGGTCGATTCACGCACAC	3'IS1
AATGTATGAAGGTTTTTAAGTTTCAGCAG	3'IS2	454bp
TCATTTAGATTTAGCTAGCTTAGTACTACGG	3'IS2
Primer for RT-PCR with Tirant and CR44619	Used in Fig S5
CCCGTTTTCACCAACAGCTT
AAGTCGCACTGCAACATTGT
GCTACTCGAGTCCTCCGTTT
TTGCGCTTATTCGGCTTCTC
qPCR	Used in Fig 6
CCGCTTCAAGGGACAGTATCTG	rpl32
ATCTCGCCGCAGTAAACGC	rpl32
AAGTTGCTGCTCTGGTTGTCG	act5C
GCCACACGCAGCTCATTGTAG	act5C
CCCATAACACTCAAAACAG	active Tirant (target deleted region in fs(2)Ket insertion)
TATCAATCCGTCAAAATAAG	active Tirant (target deleted region in fs(2)Ket insertion)
cgcagccggtaggatgtc	Tirant spliced
catctgctgtagtcttgtaggttgatt	Tirant spliced
Primers to genotype usual strains for piRNA knockdown	Used in Fig S1
GGAGTTCCACCAAACACTAATAGGC	Tirant gag	224bp
CTCAACAAATGCCATGATATCTTTAGGC	Tirant gag
GAATTTTCAGCAAACGGCCTCG	Tirant pol	285bp
CATTTTGCCCGTGATTTGGAATTCC	Tirant pol
TAGGGAAAGCCTTACTAATTGAGAGG	Tirant env	400bp
TCATTATTTATATGGTCCGTGATATTTTCGAAC	Tirant env
GAGTATTACGGCGACTAGGGATAC	ZAM control	118bp
ACTTGACCTGGATACACTCACAAC	ZAM control

## Sheet: DNA Constructs
primers for the cloning of Tirant reporter constructs
element/cluster	Vector	template	nested PCR
			PCR1		PCR2
			PCR1-F	PCR1-R	PCR2-F	PCR2-R
Tirant	lacZ	BACR48O22	CCTTTCTTTTCTCTGTTCTTCTCTTC	GATTTCTTCTACGCTAGTGATAAACCT	CACCCGTGGCCAGGGCCGCAAGTTACCACCCCACCCCC	AACGTCGTAAGTGGCggtacTAAATTTGAGGTTACTTAGTATATTATGTATGATTGAAAAATAATGAAC
Tirant	lacZ-GFP	BACR48O22	CCTTTCTTTTCTCTGTTCTTCTCTTC	GATTTCTTCTACGCTAGTGATAAACCT	CACCCGTGGCCAGGGCCGCAAGTTACCACCCCACCCCC	CTCGCCATCGGAGGGggtaccCATTAAATTTGAGGTTACTTAGTATATTATGTATGATTGAAAAATAATGA
Fs(2)Ket Pacman	Vector	template
Fs(2)Ket	CH322-190I4	Injected as is in attP2
	Vector	template	Amplification of SV40 fragment		Amplication of rpsL cassette		Fusion PCR with two previous fragments		Fragment with homology arm
Fs(2)Ket-SV40	NA	CH322-190I4 (backbone)	gaacctgaaacataaaatgaatgcaattgttgttg	CCGAGGATCCCTTGTACAGCgatccagacatgataagata	GCTGTACAAGGGATCCTCGG	CAGCACCTCCAGTGTCGAC	gaacctgaaacataaaatgaatgcaattgttgttg	CAGCACCTCCAGTGTCGAC	AGTGAAACATATGGCTGAGAGCGAGTATGTACCAACTAGACTATGTAAGAgaacctgaaacataaaatga	TCACAGCATAACTATTGGCATAGGGGTAGGGGTCGGACCACAGACACGCACAGCACCTCCAGTGTCGACG
		SV40 sequence was amplified from pJFRC12
primers for the cloning of GFP Tirant piRNA
Construct	Plasmid	template	Forward	Reverse
UASmyrGFP-Tirant-antisense	pJFRC12	BACR48O22	gctcagaagaaatgcGGTACGCTTCTCACCTTTGATATACCAAAGAACAGT	catcatcactagatgGGTACAAGTAAACATGTAAGAAACGAAACAAACTATATGCAAG
UASmyrGFP-Tirant-sense	pJFRC12	BACR48O22	gctcagaagaaatgcGGTACAAGTAAACATGTAAGAAACGAAACAAACTATATGCAAG	catcatcactagatgGGTACGCTTCTCACCTTTGATATACCAAAGAACAGT

## Sheet: HCR FISH Probes
HCR FISH Probes
Tirant_B5	antisenseTirant_B5	flamenco_B1	fs(2)Ket_B1	fs(2)Ket intron_B1	cact_B1	CR44619_B1	Tirant_B5 (Exclude sequenced used in UAS-GFP constructs in Figure 8)
CTCACTCCCAATCTCTATaaTGAACGTGTAGTTTTCCTAAGGTTG	CTCACTCCCAATCTCTATaaCGCTATGGCCGTCACTTCGAACTGG	GAGGAGGGCAGCAAACGGaaTTAACACCCAGTCCAATGCTCTGAA	GAGGAGGGCAGCAAACGGaaATTGCATGGCGATATCGGAAGTCAT	GAGGAGGGCAGCAAACGGaaGTTGCAACACCTTGATTGTCAAAAG	GAGGAGGGCAGCAAACGGaaGGCGTCCTACGGTTGAAATGCGTAT	GAGGAGGGCAGCAAACGGaaTCCACTTCTGCTTCATCTTCGCATT	CTCACTCCCAATCTCTATaaTTGAGACAAACCTCGTTGTAGACAA
ATTAGTGTTTGGTGGAACTCCAACAaaCTACCCTACAAATCCAAT	TACCAATCTACGCGTCATCCATACCaaCTACCCTACAAATCCAAT	ACTTGCAGCAAACCGGCATAGAAATtaGAAGAGTCTTCCTTTACG	ACACCGTCTTTTCCAAAATGGCAATtaGAAGAGTCTTCCTTTACG	CTGAAGCTGGCGATTTTATTTCGACtaGAAGAGTCTTCCTTTACG	GAGCGAAGCCACTTGATGTTGATGCtaGAAGAGTCTTCCTTTACG	GCATGCTGTTGTGCTTCTTCTTGCTtaGAAGAGTCTTCCTTTACG	GGTTCCTTCAAACCAGTCATAAAAGaaCTACCCTACAAATCCAAT
CTCACTCCCAATCTCTATaaGAGTCAGGACGTCTAACGGGATGTG	CTCACTCCCAATCTCTATaaTCGTCCACATCCACGAGGATCATCA	GAGGAGGGCAGCAAACGGaaCGCTAGCAATTTCGCCAAAGAAAAG	GAGGAGGGCAGCAAACGGaaAAGTTCTTCGCCGATAGCAGCTCAT	GAGGAGGGCAGCAAACGGaaAAGAGTTAAAGTTATTGGGCTGCTC	GAGGAGGGCAGCAAACGGaaGGGTCTCTGATTGTGTGATTGTTTA	GAGGAGGGCAGCAAACGGaaTCCACGCTGCGTATGCTTTCATTTT	CTCACTCCCAATCTCTATaaGACTTTATCCTGACGAAAGTCTTGA
TTGGGTTCTTCCGAAATCGGGAGAAaaCTACCCTACAAATCCAAT	TATGGCTGCACCGACGAACGAAACAaaCTACCCTACAAATCCAAT	AAACCAACCATTTCGAGTCACTACTtaGAAGAGTCTTCCTTTACG	AGGTTGCTGGCCGCCGCCTGCTCCAtaGAAGAGTCTTCCTTTACG	TCTGTCGGCTGCAAATGGTGGAGACtaGAAGAGTCTTCCTTTACG	CATTTTCGTGCTTTTCCTCTCTCAGtaGAAGAGTCTTCCTTTACG	AAACCCAAACCCCTAAGAATTTCGCtaGAAGAGTCTTCCTTTACG	TCGTACGCCTGTTCAAGTGTAGAAGaaCTACCCTACAAATCCAAT
CTCACTCCCAATCTCTATaaGCGGGCAGAATCGTTTCCCGAGTCC	CTCACTCCCAATCTCTATaaGATTGGTAACGTTCCTAGCAGTCAT	GAGGAGGGCAGCAAACGGaaCTGGCAAGCTTCCAGCATGACTAAA	GAGGAGGGCAGCAAACGGaaTCTGACAGCGCCTTGAGAAACTCGG	GAGGAGGGCAGCAAACGGaaCTGGCGACACCGTCTTTTCCAAAAT	GAGGAGGGCAGCAAACGGaaTGCCTCCGCTGCTTTTGTTGGGCTC	GAGGAGGGCAGCAAACGGaaTTTTGCATGTCCAGCTTCGGGTTAC	CTCACTCCCAATCTCTATaaCCCTATATAAGGTCTGCTCTATTTG
AGTGGGCGCCAGAGGGGATGGAGTGaaCTACCCTACAAATCCAAT	ACACCTGGACACTCTACACTCTGCTaaCTACCCTACAAATCCAAT	ACAATGATATCTAGGACCCTACCAAtaGAAGAGTCTTCCTTTACG	GCACTGTTGGCCGTGTTCACCAGTAtaGAAGAGTCTTCCTTTACG	CACGTTTGTAGCAGTGGGGAAACTCtaGAAGAGTCTTCCTTTACG	GTCACTTGTTGCTGTTGCCTTTGTTtaGAAGAGTCTTCCTTTACG	TTTGTTTGCCACAAGTCTCCGAATTtaGAAGAGTCTTCCTTTACG	CTGGTCTGTTGGTTCGCTTGTTTTGaaCTACCCTACAAATCCAAT
CTCACTCCCAATCTCTATaaTGCCATGATATCTTTAGGCTTGAAC	CTCACTCCCAATCTCTATaaAATCCTGGCCGTCCATCACAATACT	GAGGAGGGCAGCAAACGGaaGCAAGCTTAGCGTTAACACTGTATT	GAGGAGGGCAGCAAACGGaaTGGAGACCGGCTGCCATTCGCGCCA	GAGGAGGGCAGCAAACGGaaGCGTCCCTCCCGCCAATCGAAGAAA	GAGGAGGGCAGCAAACGGaaGGGCGCGCTGCTCAACACTGGCAGC	GAGGAGGGCAGCAAACGGaaACACACACACACACACAAGCCGGCA	CTCACTCCCAATCTCTATaaTATTGTCTGATCCATTGGGTCCCTG
ATCAAAGGTTGGCAAATGCTCAACAaaCTACCCTACAAATCCAAT	CCTCGAAGCCACCCAAACAATGGATaaCTACCCTACAAATCCAAT	CATACTTCGCAAATATGGATACGCAtaGAAGAGTCTTCCTTTACG	TCCTTGCTGGTCAGGTGGTTCTTCAtaGAAGAGTCTTCCTTTACG	ATTGCAACCCTGCGCAACATATAACtaGAAGAGTCTTCCTTTACG	AGGACGAGGGGTTAGCCGCGTTTGAtaGAAGAGTCTTCCTTTACG	CAAGAATTTCGACCCCTCCATCCACtaGAAGAGTCTTCCTTTACG	TGCTGTCGTAGCTATTTCGGTAGGTaaCTACCCTACAAATCCAAT
CTCACTCCCAATCTCTATaaAAACCTGTCCAATAGACGAGGTGTA	CTCACTCCCAATCTCTATaaCATGCGAAAAGTAACTAGGAATACC	GAGGAGGGCAGCAAACGGaaAATGGTTTGGTCATACAGCTTGTAG	GAGGAGGGCAGCAAACGGaaTCCTGGTACTGTTGGCTGACCTTCT	GAGGAGGGCAGCAAACGGaaCTAGCAACCAAACATATGCGAGCGC	GAGGAGGGCAGCAAACGGaaCGCCAATTTTACCGCTAGTGGCTAG	GAGGAGGGCAGCAAACGGaaCTGAATCTTAAGCGGATTATGAGAC	CTCACTCCCAATCTCTATaaTTCGGTCGTTACGTCCGCTGCGGTA
CATCAGGATTTCTTCTACGCTAGTGaaCTACCCTACAAATCCAAT	TGAACAGACGGATTTTGATCTTCCCaaCTACCCTACAAATCCAAT	GCTGAGAGGAAAATGGGATTTTCCTtaGAAGAGTCTTCCTTTACG	ATCTCGCTGGGAAACTGATGCCAGCtaGAAGAGTCTTCCTTTACG	CGTGGATGCACATGTGTGCGGAGGCtaGAAGAGTCTTCCTTTACG	TGGCGGCCGTTTGATCTTGTGTTTTtaGAAGAGTCTTCCTTTACG	GCACGTGGTGCACCCCGCTGATGTTtaGAAGAGTCTTCCTTTACG	AGTTAGAGTAGGGTCCCCTACGGTCaaCTACCCTACAAATCCAAT
CTCACTCCCAATCTCTATaaCGGTGTTTGGTCAGCTCCCCTGATG	CTCACTCCCAATCTCTATaaTCAGCCATCATCAGATACATTAACG	GAGGAGGGCAGCAAACGGaaTGGGCAGGACTTTCAATAAGCTTAA	GAGGAGGGCAGCAAACGGaaAGGATGTTATTCTTGATCAACTCGC	GAGGAGGGCAGCAAACGGaaGGTTCGTACATCCTTAATTGTAGGA	GAGGAGGGCAGCAAACGGaaGCACGGCAAATTCCTTTTGCTTGTT	GAGGAGGGCAGCAAACGGaaGGGTAATAGCTGGCAGGTAAAGGAA	CTCACTCCCAATCTCTATaaAATGGTCTATTTTGGCCAGAGTTAG
GATGGTCCTCAGAGTAAGCAGGCCAaaCTACCCTACAAATCCAAT	AACGGCTCCGAGCTCTCAATAATGGaaCTACCCTACAAATCCAAT	TCTTTGGCCATACCCGCTTGACTGGtaGAAGAGTCTTCCTTTACG	CGGGTGTTCTCGGTACCCAAAGCAGtaGAAGAGTCTTCCTTTACG	TAGAGTTAGTGAGGTTATGTCGCAGtaGAAGAGTCTTCCTTTACG	TGAAGCCCGAATCACTGGTTTCGTTtaGAAGAGTCTTCCTTTACG	AGATGTTATCCAGATTCACAGCGTGtaGAAGAGTCTTCCTTTACG	GATTGGGGTGTGCGATTGTGTGAATaaCTACCCTACAAATCCAAT
CTCACTCCCAATCTCTATaaCTTTTAATCTCATCCCAAACCAAGG	CTCACTCCCAATCTCTATaaGTGAACAAACTGAAGGTATCCCTAA	GAGGAGGGCAGCAAACGGaaTCGCGGGAAACTAAAATCAACAGCA	GAGGAGGGCAGCAAACGGaaCATAGGCCACGCACTGGGCGGCGCA	GAGGAGGGCAGCAAACGGaaACTCCGAAGCGACGCCTCATCGATT	GAGGAGGGCAGCAAACGGaaAGATCTGCGAGGATTGCGGGCCGGA	GAGGAGGGCAGCAAACGGaaAAGATGAAGGGTATTGATGGGAGGG	CTCACTCCCAATCTCTATaaGTATTGGCCCGGTTGTCCTTGGTGC
TTGCTCGAGTAGAGGCGGATGAGATaaCTACCCTACAAATCCAAT	GAGAGAGGTTACATCTTCGCATTCAaaCTACCCTACAAATCCAAT	CCTTCCTGAGCGTGCATATTTATATtaGAAGAGTCTTCCTTTACG	GGTTTATCGGCAGCTCAATCACGGCtaGAAGAGTCTTCCTTTACG	GAACTGGCCGCCAAGCATACGGTGGtaGAAGAGTCTTCCTTTACG	CGCTATCGGGGACTATCTCCTCGCTtaGAAGAGTCTTCCTTTACG	TCCCTTGTGGTTACGAACCTAAAATtaGAAGAGTCTTCCTTTACG	TGTGAAGGTGCTCGAAAGGGGTTTGaaCTACCCTACAAATCCAAT
CTCACTCCCAATCTCTATaaTCGCTTAACAAGTTGGCCTCGCTTT	CTCACTCCCAATCTCTATaaGGCCCCATCACCGACGTGTTCGAGG	GAGGAGGGCAGCAAACGGaaCTTCACTGGACTGAGCATACGTTTA	GAGGAGGGCAGCAAACGGaaCCAGTGTCTGGATGAGCATGGGCCA	GAGGAGGGCAGCAAACGGaaGCAGGCATTCCTTATCAGCAACCGG	GAGGAGGGCAGCAAACGGaaACTCCTGCTGATCCTTATCCTGTTC	GAGGAGGGCAGCAAACGGaaAACACTCCGTTGGGCCAGGAACCTC	CTCACTCCCAATCTCTATaaATCAGGTTGAGGGTTCTCCTCTATA
GTCAGGTTGTCCGAAAATGTGTTAAaaCTACCCTACAAATCCAAT	AACAGTTCCTGCGATGTACGGGAAAaaCTACCCTACAAATCCAAT	CTACCCGTTTGCCTAACTCTATTCAtaGAAGAGTCTTCCTTTACG	TGGATCCTTCGCTGACCACCTTGTTtaGAAGAGTCTTCCTTTACG	TAAAATCTTCAGGCAAGGGGCAAGTtaGAAGAGTCTTCCTTTACG	CAACGGGCTGTTCCTTTTGGGGTGCtaGAAGAGTCTTCCTTTACG	ACATGTCAGTTTTGCTGAATGACGTtaGAAGAGTCTTCCTTTACG	TCCCGAGGCCGTTTGCTGAAAATTCaaCTACCCTACAAATCCAAT
CTCACTCCCAATCTCTATaaGATATACCAAAGAACAGTTGGCCCA	CTCACTCCCAATCTCTATaaTGCCTGGAACACCTTTTGAACGGAG	GAGGAGGGCAGCAAACGGaaGCGCGCGTTCTCACAACTCGTATTT	GAGGAGGGCAGCAAACGGaaCCAGCGCCGACTCGCGATGCATCTC	GAGGAGGGCAGCAAACGGaaCTAGTAATGAATTGTAGCGGTGGAG	GAGGAGGGCAGCAAACGGaaCAGTGGTGGTGTCCTGGTGCTCCTC	GAGGAGGGCAGCAAACGGaaATCGAAGGGTTTTGGGTGGTGGGAA	CTCACTCCCAATCTCTATaaTGGCTGGGCTTATGTACCCTGTTGG
ATGGAGAAGAGTTGGCTTCTCACCTaaCTACCCTACAAATCCAAT	TACGTTGATACACCACAGAACAACAaaCTACCCTACAAATCCAAT	CTATTTCCTGGACACAGGACCAAAGtaGAAGAGTCTTCCTTTACG	TGTCCTGGCAAATGTAGCCAATGGCtaGAAGAGTCTTCCTTTACG	TGCATATGAAGAGCTAAGCAGTAAGtaGAAGAGTCTTCCTTTACG	GTTTGAGTCGCATTGAATCGGCGGTtaGAAGAGTCTTCCTTTACG	TTTCGACTCTGTCATGTGTACCAAAtaGAAGAGTCTTCCTTTACG	TTATAAAAGGAAGCGAGGGGTTGTGaaCTACCCTACAAATCCAAT
CTCACTCCCAATCTCTATaaTTGAGACAAACCTCGTTGTAGACAA	CTCACTCCCAATCTCTATaaAATACATTCTTGTGCGACGAGAACT	GAGGAGGGCAGCAAACGGaaGACTTTTGTGCAATTGACAACGAAC	GAGGAGGGCAGCAAACGGaaACTGGTTCTCCATGACGCCGAAACG	GAGGAGGGCAGCAAACGGaaTTTAGGCAAGGCGTATATAGTGAGA	GAGGAGGGCAGCAAACGGaaATTGTGGGATGCCTGTGTCCGCGCT	GAGGAGGGCAGCAAACGGaaGCTGTCACCGAATGCAAACACAATT	CTCACTCCCAATCTCTATaaGGAGTGTGTAGAGCCTGTGTCAATT
GGTTCCTTCAAACCAGTCATAAAAGaaCTACCCTACAAATCCAAT	ATGACCCGTAAATGCCCCAAACTGGaaCTACCCTACAAATCCAAT	AATAACCCACGAGAAATTGACGTCAtaGAAGAGTCTTCCTTTACG	GAATAATAGCAGTCAGCACATCGTTtaGAAGAGTCTTCCTTTACG	TGGGAATGTGAAGGCAAGATAGGAAtaGAAGAGTCTTCCTTTACG	GACTGACCAAATGGCTTTCGACGGTtaGAAGAGTCTTCCTTTACG	TACATGTGTGTGTGCACTTCTATGGtaGAAGAGTCTTCCTTTACG	AGGGTCGACATATTTTGGGTCGATGaaCTACCCTACAAATCCAAT
CTCACTCCCAATCTCTATaaGACTTTATCCTGACGAAAGTCTTGA	CTCACTCCCAATCTCTATaaAACATGGATGCCAACGACAATAAAG	GAGGAGGGCAGCAAACGGaaAACAGATATCCTCGGATATCACTTC	GAGGAGGGCAGCAAACGGaaTGCTCGGCTCTACCTTTCTCATGCC	GAGGAGGGCAGCAAACGGaaAGCTTTGGTATCAGGCCATTGAATT	GAGGAGGGCAGCAAACGGaaGGCCGAGATTGTTAAGCTGTTCGCC	GAGGAGGGCAGCAAACGGaaGGGGAAATACGAGGGGCTATAAATA	CTCACTCCCAATCTCTATaaGGGCGTATCTAAGGTCACACAGTTC
TCGTACGCCTGTTCAAGTGTAGAAGaaCTACCCTACAAATCCAAT	GGGAGTCTAGTAAAGGTGGTTACCGaaCTACCCTACAAATCCAAT	ATACACTGACATGACCCTGTCAAAGtaGAAGAGTCTTCCTTTACG	CCGTGGTGGCCGCCAAGCGTACATGtaGAAGAGTCTTCCTTTACG	CACGCCCACCATTTTGGGTCGGCTTtaGAAGAGTCTTCCTTTACG	GACCGGTGATTTGGGTGCTGCTGCTtaGAAGAGTCTTCCTTTACG	ACATGTGTATTTAAGTGTGGGGATCtaGAAGAGTCTTCCTTTACG	ACTGTTCAGGGCTGTTTTGAGTGTTaaCTACCCTACAAATCCAAT
CTCACTCCCAATCTCTATaaCCCTATATAAGGTCTGCTCTATTTG	CTCACTCCCAATCTCTATaaAACAAACGGGGTTTGATTAACGGAT	GAGGAGGGCAGCAAACGGaaTCACAAACCCCTCGTTTGGCTAAAT	GAGGAGGGCAGCAAACGGaaTGGTGAACTCCAACGAGTTGTGAAG	GAGGAGGGCAGCAAACGGaaGCAGTTATTCAGTGCCAATTGTACA	GAGGAGGGCAGCAAACGGaaTGGCTGTGGAGGATTGAACCTTGCT	GAGGAGGGCAGCAAACGGaaAGGTAGGACAAGTGATAAGCCGAAA	CTCACTCCCAATCTCTATaaGTGGAAATGGTATAGAGACGTTTTG
CTGGTCTGTTGGTTCGCTTGTTTTGaaCTACCCTACAAATCCAAT	CTCAAAGCCCTTACACCTTCATATAaaCTACCCTACAAATCCAAT	GGGTGCCGCCTTTCAGATTTTGATCtaGAAGAGTCTTCCTTTACG	GCTCCATGTCTTTCTCAAAGTTCGAtaGAAGAGTCTTCCTTTACG	AAAGCAGCCAGGATCTGAAAGTAAGtaGAAGAGTCTTCCTTTACG	ATCCCGAAGGATTCGCGTTCGCCGTtaGAAGAGTCTTCCTTTACG	TGAGAGAGGGAGAGAGGCTAAAGCGtaGAAGAGTCTTCCTTTACG	TCATTTTGCCCGTGATTTGGAATTCaaCTACCCTACAAATCCAAT
CTCACTCCCAATCTCTATaaTATTGTCTGATCCATTGGGTCCCTG	CTCACTCCCAATCTCTATaaGCCAAATTAACCCAAGCCCAAGTAA	GAGGAGGGCAGCAAACGGaaAGCCTACAAATCTGTATGAGCTAAG	GAGGAGGGCAGCAAACGGaaCGCACACCACCTCCATGATGAAGTT	GAGGAGGGCAGCAAACGGaaCTAACCTGCAGATTGGACGCAACGC	GAGGAGGGCAGCAAACGGaaTGGGCGGAGCGGATGATGTTGCTCC	GAGGAGGGCAGCAAACGGaaGCTGTTGGTGAAAACGGGTAGGCGG	CTCACTCCCAATCTCTATaaAAGAGTGGAACTTGAAAGGTAGAAG
TGCTGTCGTAGCTATTTCGGTAGGTaaCTACCCTACAAATCCAAT	TTGACGGACTCCGTCACAATTTTAAaaCTACCCTACAAATCCAAT	AGTAAAGGCCATAAAAGGAATACCCtaGAAGAGTCTTCCTTTACG	TTTGCGAGTCCTGGCACTGAGTGGCtaGAAGAGTCTTCCTTTACG	TCCCTCATATACCATTCGTGTTGTAtaGAAGAGTCTTCCTTTACG	CCCAGGCGTTCATGATATTAATGCTtaGAAGAGTCTTCCTTTACG	CGGTGAACAAAGATCACATCAACTTtaGAAGAGTCTTCCTTTACG	AGTCCATTCCTATCAATCCGTCAAAaaCTACCCTACAAATCCAAT
CTCACTCCCAATCTCTATaaTTCGGTCGTTACGTCCGCTGCGGTA	CTCACTCCCAATCTCTATaaATGTATGGAACAATTCCATCTGACC	GAGGAGGGCAGCAAACGGaaAAGACCATGATGAGCAGGGGAACAA	GAGGAGGGCAGCAAACGGaaATAATCTTCACCAGGCACTGCAGAG	GAGGAGGGCAGCAAACGGaaCACTTTCACTGCATTACACACAATC	GAGGAGGGCAGCAAACGGaaCGTCGTCGTTTTGTTGATAGAACTG	GAGGAGGGCAGCAAACGGaaATATGGCTTAACTGTGAATTGAGCG	CTCACTCCCAATCTCTATaaAGGGTATAATGGTACTTGGGGTTTT
AGTTAGAGTAGGGTCCCCTACGGTCaaCTACCCTACAAATCCAAT	TGTAATCAACCTACAAGACTACAGCaaCTACCCTACAAATCCAAT	GTGATCCAACATGGGTTGTGGACAAtaGAAGAGTCTTCCTTTACG	GGCTCCATGTACTGGTAATAAAGGGtaGAAGAGTCTTCCTTTACG	TACATAGTGGGAATGTCGTGTACTCtaGAAGAGTCTTCCTTTACG	TACAGGCCAGGTGCAAAGGTGTGTCtaGAAGAGTCTTCCTTTACG	CAACCCAGCGTCCAACAATCTTGGTtaGAAGAGTCTTCCTTTACG	TTGAAGTTGAGTTACTGTGGGTCCAaaCTACCCTACAAATCCAAT
CTCACTCCCAATCTCTATaaAATGGTCTATTTTGGCCAGAGTTAG	CTCACTCCCAATCTCTATaaAGGGAAAGCCTTACTAATTGAGAGG	GAGGAGGGCAGCAAACGGaaTTAAAACTTGGGGCTTGCGTTAAAG	GAGGAGGGCAGCAAACGGaaATAGGGAAAAGAGCCTGTGCCATGT	GAGGAGGGCAGCAAACGGaaTCGATTTTGGTGCAAGCCATTACGA	GAGGAGGGCAGCAAACGGaaCGGCCACCACGTCCACTGATCCCGA	GAGGAGGGCAGCAAACGGaaCCTCTCCAACGGAATTCTACACCCC	CTCACTCCCAATCTCTATaaGTGGCAAAATAGTTTTCGTATGTCC
GATTGGGGTGTGCGATTGTGTGAATaaCTACCCTACAAATCCAAT	TAACGCCCCTATAGCCAAGATAGAAaaCTACCCTACAAATCCAAT	GCGTTTTCGAAGGAACAAAACGCTCtaGAAGAGTCTTCCTTTACG	TTATCAGACTTCATGGCCGCCAAAGtaGAAGAGTCTTCCTTTACG	CGGAACAATCAGTAGAGTAGGGGATtaGAAGAGTCTTCCTTTACG	ACGGATGAGGAGCCATGCGAATCAGtaGAAGAGTCTTCCTTTACG	AGGTTAGGTTTATTGCTCTCCCTCCtaGAAGAGTCTTCCTTTACG	AGTCGCCCTGTTTGGTTTCCACTGGaaCTACCCTACAAATCCAAT
CTCACTCCCAATCTCTATaaGTATTGGCCCGGTTGTCCTTGGTGC	CTCACTCCCAATCTCTATaaACTCAGGCTATCCATGTCCATTATT	GAGGAGGGCAGCAAACGGaaTCTTGTATTCGTCGCTAAGCGAACT	GAGGAGGGCAGCAAACGGaaTCTATGCCCTGCAGCGCTACAGCAT		GAGGAGGGCAGCAAACGGaaCCACATCGTTCTGGATGTTGAGCAG	GAGGAGGGCAGCAAACGGaaATCAGCACAGTCAGTTGTTGTAGAT	CTCACTCCCAATCTCTATaaCCTCTCGCTATAGTTTGTGATAACG
TGTGAAGGTGCTCGAAAGGGGTTTGaaCTACCCTACAAATCCAAT	TACCATTTCAGGTTCACCCTTGTGCaaCTACCCTACAAATCCAAT	CCTAGATTGCAATCGCAAATCTCAAtaGAAGAGTCTTCCTTTACG	TCCTCATCGCAGACGTTCGACCAGAtaGAAGAGTCTTCCTTTACG		GAGCGGCCAGATGAAGGGGTGTCTGtaGAAGAGTCTTCCTTTACG	TTCCGCTACTCTCTTGCAATGTCAAtaGAAGAGTCTTCCTTTACG	CGGGCTCTCGAGGTACAATAACTGAaaCTACCCTACAAATCCAAT
CTCACTCCCAATCTCTATaaATCAGGTTGAGGGTTCTCCTCTATA	CTCACTCCCAATCTCTATaaAATAACTGACCCCACTACCTCTTAA	GAGGAGGGCAGCAAACGGaaTGGGCATGGGAAATCGATAGATATT	GAGGAGGGCAGCAAACGGaaTCCTGGCTTTCGATGGCCAGATCTA		GAGGAGGGCAGCAAACGGaaTCCTCATGATGTTCGGCTGGGCAGT	GAGGAGGGCAGCAAACGGaaACCATCTTTCTTTCTCCGTCTCTTT	CTCACTCCCAATCTCTATaaCAACATTGTTGGCCGTGGAGTATGG
TCCCGAGGCCGTTTGCTGAAAATTCaaCTACCCTACAAATCCAAT	AAAAGCAACAACGTACCCAACACTGaaCTACCCTACAAATCCAAT	CAACATATACGCAACTCGACCATAAtaGAAGAGTCTTCCTTTACG	TGCGGAGCGCGGCCCTGATCAGTGGtaGAAGAGTCTTCCTTTACG		TGGGCTCAGCTCCGGCGAGTAAAAGtaGAAGAGTCTTCCTTTACG	TGCGCTTATTCGGCTTCTCCTCCGAtaGAAGAGTCTTCCTTTACG	GGGTGTCTGAAGTGATACTGAAAAGaaCTACCCTACAAATCCAAT
CTCACTCCCAATCTCTATaaTGGCTGGGCTTATGTACCCTGTTGG	CTCACTCCCAATCTCTATaaAAGTCAAACACGACAAAGGTCATAC		GAGGAGGGCAGCAAACGGaaCCTCGAGCATAGTGCTTGGACACTC		GAGGAGGGCAGCAAACGGaaCTGTGTTTCCATGACGATCGCGCAC	GAGGAGGGCAGCAAACGGaaCGTCGATTGTTGTTCTAGTTGTCGT	CTCACTCCCAATCTCTATaaACGACGCTGCGGAGTTTTGGGGCTG
TTATAAAAGGAAGCGAGGGGTTGTGaaCTACCCTACAAATCCAAT	AGATTACACCCAGGTTTTCGATTCAaaCTACCCTACAAATCCAAT		AGCACAGGCGTCAGGAACTGCAGAGtaGAAGAGTCTTCCTTTACG		CTCCGGCGATGCAGGAAAGATGCAGtaGAAGAGTCTTCCTTTACG	CTCACTGTACCTCATTGTTGCTGTAtaGAAGAGTCTTCCTTTACG	AGAGGTGATCGACGCCAAGGGCTTGaaCTACCCTACAAATCCAAT
CTCACTCCCAATCTCTATaaGGAGTGTGTAGAGCCTGTGTCAATT	CTCACTCCCAATCTCTATaaTCCTTAGGAAGGAAAACAGACGTAA		GAGGAGGGCAGCAAACGGaaTCGTCCTGCTTGGTTAATTTCTCGA		GAGGAGGGCAGCAAACGGaaCTGTCAAGGCACGGACGCACTGTTT		CTCACTCCCAATCTCTATaaCTTGTTGGTGAAGGTCAATGATTTG
AGGGTCGACATATTTTGGGTCGATGaaCTACCCTACAAATCCAAT	CCGTAGACCTACAACCAGACACTTTaaCTACCCTACAAATCCAAT		GGGCTCCAGGTGTCCTCGTCATCGCtaGAAGAGTCTTCCTTTACG		CATGGATTTCCGTGGCGCCGAACTTtaGAAGAGTCTTCCTTTACG		GTCCGTGGTTTTAATCGTGTGTGTAaaCTACCCTACAAATCCAAT
CTCACTCCCAATCTCTATaaGGGCGTATCTAAGGTCACACAGTTC	CTCACTCCCAATCTCTATaaAATCCAGTTCAATAACGAACACGAC		GAGGAGGGCAGCAAACGGaaATGAGGCAAACGGAGGCGGCCTTCG		GAGGAGGGCAGCAAACGGaaATCGGTGTCCATATTGTCGGTGGGC		CTCACTCCCAATCTCTATaaGCGCTCCACGGGGAATAACTGGATT
ACTGTTCAGGGCTGTTTTGAGTGTTaaCTACCCTACAAATCCAAT	CGGACGTACTCATATATTCAACCAAaaCTACCCTACAAATCCAAT		TCGTCCTCGCAACATGTGGCCAGCAtaGAAGAGTCTTCCTTTACG		TCAGGGAACTGACCGCTTTGTCGTTtaGAAGAGTCTTCCTTTACG		ATTTTCTTTGGGACGACCCAGACGGaaCTACCCTACAAATCCAAT
CTCACTCCCAATCTCTATaaGTGGAAATGGTATAGAGACGTTTTG	CTCACTCCCAATCTCTATaaCGAAGCCTTGGAACTGGCAAATACC		GAGGAGGGCAGCAAACGGaaATGAAGGGAAGCACATGTGGCACGA		GAGGAGGGCAGCAAACGGaaCCAGATCGGCGGGCAGGCAGGCGTA		CTCACTCCCAATCTCTATaaTCGGATATAGTCTTCTCGTTGAGTT
TCATTTTGCCCGTGATTTGGAATTCaaCTACCCTACAAATCCAAT	CAGGAACAAAATCATTGATAGGGCCaaCTACCCTACAAATCCAAT		CAATTAGGTGACTCGATGTTCTCCTtaGAAGAGTCTTCCTTTACG		AGCGTTCTCCATCGTAGTTGCGAATtaGAAGAGTCTTCCTTTACG		TCCGCGATGTTAGGTATTGGATATCaaCTACCCTACAAATCCAAT
CTCACTCCCAATCTCTATaaAAGAGTGGAACTTGAAAGGTAGAAG	CTCACTCCCAATCTCTATaaGTATGGCCTGCTTACCCTGAGGACC		GAGGAGGGCAGCAAACGGaaGTCATTACCGCTGCGTCGCGGAATC		GAGGAGGGCAGCAAACGGaaATATCAATGTGACCCGCCTCGGCGG		CTCACTCCCAATCTCTATaaTTGGCTTTGCCCAATCTGTCTAAGA
AGTCCATTCCTATCAATCCGTCAAAaaCTACCCTACAAATCCAAT	GCTCATCAGGGGAGCTGACCAAACAaaCTACCCTACAAATCCAAT		TCCAATCCATTCAGCACGGAGCCGAtaGAAGAGTCTTCCTTTACG		GCTCCATGGGATACCAAAATGCGTAtaGAAGAGTCTTCCTTTACG		CTTGCCAGATCAAGTGTGGAGAAATaaCTACCCTACAAATCCAAT
CTCACTCCCAATCTCTATaaAGGGTATAATGGTACTTGGGGTTTT	CTCACTCCCAATCTCTATaaTATCACTAGCGTAGAAGAAATCCTG		GAGGAGGGCAGCAAACGGaaTCCACGAGCGGCTTTAAGGTATTGG		GAGGAGGGCAGCAAACGGaaGATTTTCCCTCCCTGGCGTTAATGT		CTCACTCCCAATCTCTATaaCGTCGGGATTCATTTCTATCTGATG
TTGAAGTTGAGTTACTGTGGGTCCAaaCTACCCTACAAATCCAAT	TGGTACACCTCGTCTATTGGACAGGaaCTACCCTACAAATCCAAT		AGTCGAATGAGCGTGGGCATGGCTTtaGAAGAGTCTTCCTTTACG		ATCGCAATGTGCAGCGGTGTGCGGCtaGAAGAGTCTTCCTTTACG		CTACTGTAAATGCAGTTTTGGGTGTaaCTACCCTACAAATCCAAT
CTCACTCCCAATCTCTATaaGTGGCAAAATAGTTTTCGTATGTCC	CTCACTCCCAATCTCTATaaCCTTAATTTCAACTACGTTCAAGCC		GAGGAGGGCAGCAAACGGaaCGCACGATAACGCTGGAGTCGTACA		GAGGAGGGCAGCAAACGGaaTTGGCCAGATCCTCGTTGCAGCCCT		CTCACTCCCAATCTCTATaaTGAGGCCAAACGGCATTCTAATGAA
AGTCGCCCTGTTTGGTTTCCACTGGaaCTACCCTACAAATCCAAT	TGGCGCCCACTGTCAGTGGTATTAGaaCTACCCTACAAATCCAAT		CGTCCGAAGGTCCAGGCGATGGTATtaGAAGAGTCTTCCTTTACG		AGCTTCTCGCACTCATCGAGCAGGAtaGAAGAGTCTTCCTTTACG		CCCTTTGGAATGTGGCTGGGGCATTaaCTACCCTACAAATCCAAT
CTCACTCCCAATCTCTATaaCCTCTCGCTATAGTTTGTGATAACG	CTCACTCCCAATCTCTATaaCAATATGGACTCGGGAAACGATTCT		GAGGAGGGCAGCAAACGGaaGCCGCCTCGGGAATTATATCGCAAA		GAGGAGGGCAGCAAACGGaaCCGGCGTAGGTGGCCGTTTCCAGGT		CTCACTCCCAATCTCTATaaTTAAAGTTGGCAGATCTGAGTCTTC
CGGGCTCTCGAGGTACAATAACTGAaaCTACCCTACAAATCCAAT	ACCCAAATCAATATCTTCCCAAACCaaCTACCCTACAAATCCAAT		AGCGTTTGAAGATATGTCTCGTTGAtaGAAGAGTCTTCCTTTACG		ATGCACGCAAACTGGTAGGCCGTCAtaGAAGAGTCTTCCTTTACG		AGGAAGTAGGATTTTGTGAGTTGGAaaCTACCCTACAAATCCAAT
CTCACTCCCAATCTCTATaaCAACATTGTTGGCCGTGGAGTATGG	CTCACTCCCAATCTCTATaaCCACATCCCGTTAGACGTCCTGACT		GAGGAGGGCAGCAAACGGaaTTTAGGCTCTTCACGAAGCACTCCA		GAGGAGGGCAGCAAACGGaaATGTTCTGCATGCGCGACTTGTTCA		CTCACTCCCAATCTCTATaaTGGCCAAGGAATTCTGTCTCCCGCC
GGGTGTCTGAAGTGATACTGAAAAGaaCTACCCTACAAATCCAAT	GGAGTTCCACCAAACACTAATAGGCaaCTACCCTACAAATCCAAT		ACGTTGGCTGCTACACGCGGCTCTGtaGAAGAGTCTTCCTTTACG		ACGGTCTCCGCTCCGCGCTTCTCCAtaGAAGAGTCTTCCTTTACG		GGCCTAACACCTTCTTGTGAAACGAaaCTACCCTACAAATCCAAT
CTCACTCCCAATCTCTATaaACGACGCTGCGGAGTTTTGGGGCTG			GAGGAGGGCAGCAAACGGaaTCGGAAAGTCCAATGAAGGCCCAAC		GAGGAGGGCAGCAAACGGaaCTGTCGTAATCACTGTCCGGAGGCG		CTCACTCCCAATCTCTATaaTTTACTGTGGGGACATGGAAAGTTT
AGAGGTGATCGACGCCAAGGGCTTGaaCTACCCTACAAATCCAAT			TTGGTGACCGCTGCCTCCCAAGCTGtaGAAGAGTCTTCCTTTACG		GTATCGTCTAGATCTTCGATATCGCtaGAAGAGTCTTCCTTTACG		CAAGCCTAGGAAAGACTTAATTGACaaCTACCCTACAAATCCAAT
CTCACTCCCAATCTCTATaaCTTGTTGGTGAAGGTCAATGATTTG			GAGGAGGGCAGCAAACGGaaGCGTACGTCTCCGGAGTCTCTCCGT		GAGGAGGGCAGCAAACGGaaGGATCACCAAAGCGATCGTACATCT		CTCACTCCCAATCTCTATaaGTCGTTAGACAGTAAGGTTTTGCAA
GTCCGTGGTTTTAATCGTGTGTGTAaaCTACCCTACAAATCCAAT			ATGATGTACTCAAAGTACGGGGACAtaGAAGAGTCTTCCTTTACG		CCACCGTTGTAGCTGACAAAATAGCtaGAAGAGTCTTCCTTTACG		TGTAAAGTCCGGGTATTGGAGGATTaaCTACCCTACAAATCCAAT
CTCACTCCCAATCTCTATaaGCGCTCCACGGGGAATAACTGGATT			GAGGAGGGCAGCAAACGGaaCGATCAGTGGTCTCCAGCAACTGGG		GAGGAGGGCAGCAAACGGaaCCACATCGGGAATTTAAGTTGTGTT		CTCACTCCCAATCTCTATaaTGCGTCCGTGGTTAGTGTGAAAGGT
ATTTTCTTTGGGACGACCCAGACGGaaCTACCCTACAAATCCAAT			CGCAAATTGGCTTGAGCTCCGTCCGtaGAAGAGTCTTCCTTTACG		GGCGTGCTTCTGGGGACATCGATATtaGAAGAGTCTTCCTTTACG		TAGGACAGCTCCTATTGCGAAATTAaaCTACCCTACAAATCCAAT
CTCACTCCCAATCTCTATaaTCGGATATAGTCTTCTCGTTGAGTT			GAGGAGGGCAGCAAACGGaaTCCATAAGTGCCTGATAAGCAGCAC		GAGGAGGGCAGCAAACGGaaTATTGCATACAATTCTGGGGCAGAA		CTCACTCCCAATCTCTATaaCCTATCACTATGCACCGGACCTTGG
TCCGCGATGTTAGGTATTGGATATCaaCTACCCTACAAATCCAAT			CAATCCAAGGGAGAGTTCTTGATCAtaGAAGAGTCTTCCTTTACG		TTTGAGAACGTGTGTGTCTAGGAATtaGAAGAGTCTTCCTTTACG		CAAGGTTCTACTAGCAAAACATACGaaCTACCCTACAAATCCAAT
CTCACTCCCAATCTCTATaaTTGGCTTTGCCCAATCTGTCTAAGA			GAGGAGGGCAGCAAACGGaaAGCGTGGTGCGCTGGACCACCAAGT		GAGGAGGGCAGCAAACGGaaACATAAGGTTCCATTTCCTGGATGC		CTCACTCCCAATCTCTATaaGTAGGGTCTGAAGTATTGGACCGCC
CTTGCCAGATCAAGTGTGGAGAAATaaCTACCCTACAAATCCAAT			ACCTGGTTCAAGCGCTCCAAAATCAtaGAAGAGTCTTCCTTTACG		GGATTCCCACGTGCCGGGACAGTAAtaGAAGAGTCTTCCTTTACG		GATTATAGTGAATCTCCTGCCAAAGaaCTACCCTACAAATCCAAT
CTCACTCCCAATCTCTATaaCGTCGGGATTCATTTCTATCTGATG			GAGGAGGGCAGCAAACGGaaTTGTTAATCTGCGTTTCCATCTGCA				CTCACTCCCAATCTCTATaaAGCTGGAGTCTCCACCTAACTATTT
CTACTGTAAATGCAGTTTTGGGTGTaaCTACCCTACAAATCCAAT			TCGTTGAACTGATGACGATCGCTGTtaGAAGAGTCTTCCTTTACG				TAGACGACTTCGAAATCGTACTCCTaaCTACCCTACAAATCCAAT
CTCACTCCCAATCTCTATaaTGAGGCCAAACGGCATTCTAATGAA			GAGGAGGGCAGCAAACGGaaGCATCGGAAATTTGAGGCGCATCCT				CTCACTCCCAATCTCTATaaCATCAGCAATTACATTTTGAGAGCC
CCCTTTGGAATGTGGCTGGGGCATTaaCTACCCTACAAATCCAAT			AACATGGTCAGCAGAGCGGTCATAAtaGAAGAGTCTTCCTTTACG				TGACAGAGGCCTCTGGTCTACTGAGaaCTACCCTACAAATCCAAT
CTCACTCCCAATCTCTATaaTTAAAGTTGGCAGATCTGAGTCTTC			GAGGAGGGCAGCAAACGGaaGCTCCCAAAAGCTCAACCAATGTCG				CTCACTCCCAATCTCTATaaGAGGAATTGATAGGGCTTCGTTATG
AGGAAGTAGGATTTTGTGAGTTGGAaaCTACCCTACAAATCCAAT			AAAGCGGGCATGTACTTGGCGAACTtaGAAGAGTCTTCCTTTACG				GTTTCTCTGAGATGGGGCAAACATTaaCTACCCTACAAATCCAAT
CTCACTCCCAATCTCTATaaTGGCCAAGGAATTCTGTCTCCCGCC			GAGGAGGGCAGCAAACGGaaTTCAGACCCATGACGAGGAAGTCCT				CTCACTCCCAATCTCTATaaGGGTTATTTTGAACAGGAGCTGAAT
GGCCTAACACCTTCTTGTGAAACGAaaCTACCCTACAAATCCAAT			CAGCAGACCTGGTACTCCTGGAAGTtaGAAGAGTCTTCCTTTACG				GGGTCAGTGTGGCGTTATTTGTATCaaCTACCCTACAAATCCAAT
CTCACTCCCAATCTCTATaaTTTACTGTGGGGACATGGAAAGTTT			GAGGAGGGCAGCAAACGGaaATGTCGCCGGTGAGACCAACAGCTG				CTCACTCCCAATCTCTATaaACAGAATTCCCTCCTAAGTTTGTGT
CAAGCCTAGGAAAGACTTAATTGACaaCTACCCTACAAATCCAAT			ACCATTAGGTCCTTAAGGGCGCGGAtaGAAGAGTCTTCCTTTACG				TACGTCGTCATACTGAAAATTGGGTaaCTACCCTACAAATCCAAT
CTCACTCCCAATCTCTATaaGTCGTTAGACAGTAAGGTTTTGCAA			GAGGAGGGCAGCAAACGGaaACGGTCATAATTTCGTTGGAATAGG				CTCACTCCCAATCTCTATaaTGGTAGGCTTGTTCCACCATTTGAA
TGTAAAGTCCGGGTATTGGAGGATTaaCTACCCTACAAATCCAAT			GTCGGCTCCGTTAGATTGTTTATCAtaGAAGAGTCTTCCTTTACG				AATTGACTGTGGGCTGAGAAGTAGGaaCTACCCTACAAATCCAAT
CTCACTCCCAATCTCTATaaTGCGTCCGTGGTTAGTGTGAAAGGT			GAGGAGGGCAGCAAACGGaaACCTGGGGCTTGACGGTTCGATGGA				CTCACTCCCAATCTCTATaaTGGTAAGTGATCTTTTGAGGTTGTC
TAGGACAGCTCCTATTGCGAAATTAaaCTACCCTACAAATCCAAT			AACGCAATATCTCCGAAAGCAGACAtaGAAGAGTCTTCCTTTACG				AACGGTTTTGAAGGTAGTTCGGATAaaCTACCCTACAAATCCAAT
CTCACTCCCAATCTCTATaaCCTATCACTATGCACCGGACCTTGG			GAGGAGGGCAGCAAACGGaaTATGGCAGGAAGTGGTTGCCAATGC				CTCACTCCCAATCTCTATaaGACGTAACGTGTAGGTCAATGTTAA
CAAGGTTCTACTAGCAAAACATACGaaCTACCCTACAAATCCAAT			CGCAACATATCTAGGACCATGCTCAtaGAAGAGTCTTCCTTTACG				GGAGAGTTACTAGAGGATTGTTGAAaaCTACCCTACAAATCCAAT
CTCACTCCCAATCTCTATaaGTAGGGTCTGAAGTATTGGACCGCC			GAGGAGGGCAGCAAACGGaaGAAGTTGTTGGCGTCCGTCTGCAGA				CTCACTCCCAATCTCTATaaCTGTTGTTTCCTGACGTCAAGTATT
GATTATAGTGAATCTCCTGCCAAAGaaCTACCCTACAAATCCAAT			CAGCTCGTTGATGTATTCGTTCATAtaGAAGAGTCTTCCTTTACG				TATCTCGTCATGCTCGCTACTGAGTaaCTACCCTACAAATCCAAT
CTCACTCCCAATCTCTATaaAGCTGGAGTCTCCACCTAACTATTT			GAGGAGGGCAGCAAACGGaaAGTGTAGGCTTCAAGGATGCTTTCA				CTCACTCCCAATCTCTATaaGGTTGAATATATGAGTACGTCCGTT
TAGACGACTTCGAAATCGTACTCCTaaCTACCCTACAAATCCAAT			AACGCCCTTAAGGCCCTGGATGATGtaGAAGAGTCTTCCTTTACG				CGTGTTCGTTATTGAACTGGATTGTaaCTACCCTACAAATCCAAT
CTCACTCCCAATCTCTATaaCATCAGCAATTACATTTTGAGAGCC			GAGGAGGGCAGCAAACGGaaCATAACGTCTGTATGGGCAGTCTGG				CTCACTCCCAATCTCTATaaGGTACAACTTCTCGCGAAATTCATT
TGACAGAGGCCTCTGGTCTACTGAGaaCTACCCTACAAATCCAAT			AATGTGCATCAGGTGGGGCTCCATGtaGAAGAGTCTTCCTTTACG				CATTTGAAAGTTTGTCCGTGATGAGaaCTACCCTACAAATCCAAT
CTCACTCCCAATCTCTATaaGAGGAATTGATAGGGCTTCGTTATG			GAGGAGGGCAGCAAACGGaaCTGAGCGATGCGCTTGATGAACGAA				CTCACTCCCAATCTCTATaaGGGGTCTGTTCGGGTTTCATTTAAT
GTTTCTCTGAGATGGGGCAAACATTaaCTACCCTACAAATCCAAT			CAACATTGAGTCGGACACGTCGCCCtaGAAGAGTCTTCCTTTACG				GACTAAAGTGTCTGGTTGTAGGTCTaaCTACCCTACAAATCCAAT
CTCACTCCCAATCTCTATaaGGGTTATTTTGAACAGGAGCTGAAT			GAGGAGGGCAGCAAACGGaaATCGCCAATGAAGCCAGCGGCACTG				CTCACTCCCAATCTCTATaaTGTGAATCGAAAACCTGGGTGTAAT
GGGTCAGTGTGGCGTTATTTGTATCaaCTACCCTACAAATCCAAT			TAGCCGCGGACCAAACGAAGTGCACtaGAAGAGTCTTCCTTTACG				ATGTATGACCTTTGTCGTGTTTGACaaCTACCCTACAAATCCAAT
CTCACTCCCAATCTCTATaaACAGAATTCCCTCCTAAGTTTGTGT			GAGGAGGGCAGCAAACGGaaCAGCATCTTGGTGCGCTGCGCCTTG
TACGTCGTCATACTGAAAATTGGGTaaCTACCCTACAAATCCAAT			TTTTATCTCTTTGACGGCCCAGGTGtaGAAGAGTCTTCCTTTACG
CTCACTCCCAATCTCTATaaTGGTAGGCTTGTTCCACCATTTGAA
AATTGACTGTGGGCTGAGAAGTAGGaaCTACCCTACAAATCCAAT
CTCACTCCCAATCTCTATaaTGGTAAGTGATCTTTTGAGGTTGTC
AACGGTTTTGAAGGTAGTTCGGATAaaCTACCCTACAAATCCAAT
CTCACTCCCAATCTCTATaaGACGTAACGTGTAGGTCAATGTTAA
GGAGAGTTACTAGAGGATTGTTGAAaaCTACCCTACAAATCCAAT
CTCACTCCCAATCTCTATaaCTGTTGTTTCCTGACGTCAAGTATT
TATCTCGTCATGCTCGCTACTGAGTaaCTACCCTACAAATCCAAT
CTCACTCCCAATCTCTATaaGGTTGAATATATGAGTACGTCCGTT
CGTGTTCGTTATTGAACTGGATTGTaaCTACCCTACAAATCCAAT
CTCACTCCCAATCTCTATaaGGTACAACTTCTCGCGAAATTCATT
CATTTGAAAGTTTGTCCGTGATGAGaaCTACCCTACAAATCCAAT
CTCACTCCCAATCTCTATaaGGGGTCTGTTCGGGTTTCATTTAAT
GACTAAAGTGTCTGGTTGTAGGTCTaaCTACCCTACAAATCCAAT
CTCACTCCCAATCTCTATaaTGTGAATCGAAAACCTGGGTGTAAT
ATGTATGACCTTTGTCGTGTTTGACaaCTACCCTACAAATCCAAT

## Sheet: Antibodies 
Antibody	Reference	Dilution for IF
Mouse monoclonal anti-Aub 8A9-D7	Senti et al., 2015	1:1000
Rabbit polyclonal anti-Ago3, Rabbit 2404	Brennecke et al., 2007	1:1000

## Sheet: short hairpin line
Sequences used for generation the aub-ago3 double sh lines
aub shmiR	AGTCGCGACAGTGACGATTATCAATAGTTATATTCAAGCATATTGATAATCGTCACTGTCGCGGC
ago3 shmiR	AGTTTGGTTGGAAATATTGTCTTATAGTTATATTCAAGCATATAAGACAATATTTCCAACCAAGC
Bold indicate guide sequence

## Sheet: Public Datasets used
Illumina short reads genome sequencing (to estimate TE copy numbers)	SRA051316	From King et al., 2012
A1	SRR457692	SRR457689	SRR457673
A2	SRR457711	SRR457698	SRR457671
A3	SRR457708	SRR457682	SRR457667
A4	SRR457707	SRR457666	SRR457665
A5	SRR457693	SRR457686	SRR457669
A6	SRR457710	SRR457697	SRR457680
A7	SRR457684	SRR457681	SRR457676
AB8	SRR457705	SRR457695	SRR457662
B1	SRR457702	SRR457694	SRR457661
B2	SRR457700	SRR457691	SRR457663
B3	SRR457685	SRR457678	SRR457674
B4	SRR457701	SRR457687	SRR457683
B5	SRR457704	SRR457703	SRR457675
B6	SRR457706	SRR457696	SRR457664
B7	SRR457690	SRR457677	SRR457668
Long read PacBio	PRJNA418342	From Chakraborty et al., 2019
A1	SRX4620074
A2	SRX4599325
A3	SRX4692442
A4	SRX4713156
A5	SRX4619206
A6	SRX4722917
A7	SRX4646796
AB8	SRX4728152
B1	SRX4699481
B2	SRX4632943
B3	SRX4645948
B4	SRX4661415
B6	SRX4668167
RNA-seq (Fig S2)	GSE239985	From Senti et al., 2025
tj arr2GD	GSM7679447
MTD wsh	GSM7679459
Long-read RNA-seq		From Voichek et al., 2025
	GSE292040
