# Supplementary material for: Retrovirus insertions in host transcripts trigger de novo piRNA immunity
Source: EMBO J. 2026 May 2;45(11):3833–58. doi: 10.1038/s44318-026-00777-1 (PMC13226689; doi:10.1038/s44318-026-00777-1)
Supplement: Supplementary file 5 — Source data Fig. 5 [file 44318_2026_777_MOESM5_ESM.zip]

Archive with 4 entries (4 files):
- Fig5D-RT-PCR-Ket-A1-Iso1-Annotated.tif
- __MACOSX/._Fig5D-RT-PCR-Ket-A1-Iso1-Annotated.tif
- Fig5D-RT-PCR-Ket-A1-Iso1-Unannotated.tif
- __MACOSX/._Fig5D-RT-PCR-Ket-A1-Iso1-Unannotated.tif
