# Supplementary material for: Retrovirus insertions in host transcripts trigger de novo piRNA immunity
Source: EMBO J. 2026 May 2;45(11):3833–58. doi: 10.1038/s44318-026-00777-1 (PMC13226689; doi:10.1038/s44318-026-00777-1)
Supplement: Supplementary file 6 — Source data Fig. 6 [file 44318_2026_777_MOESM6_ESM.zip › Fig_6E.xlsx]

## Sheet: Sheet1
Act5C	rpl49	tirant	Tirant (spliced)
1	0.917246	670.207	676.511
1	2.42218	333.165	276.266
1	1.08803	561.951	574.154
