# Supplementary material for: Retrovirus insertions in host transcripts trigger de novo piRNA immunity
Source: EMBO J. 2026 May 2;45(11):3833–58. doi: 10.1038/s44318-026-00777-1 (PMC13226689; doi:10.1038/s44318-026-00777-1)
Supplement: Supplementary file 8 — Figure EV2 Source Data [file 44318_2026_777_MOESM8_ESM.zip]

Archive with 4 entries (4 files):
- FigEV2D-RT-PCR-Ket-Ber2-Annotated.tif
- __MACOSX/._FigEV2D-RT-PCR-Ket-Ber2-Annotated.tif
- FigEV2D-RT-PCR-Ket-Ber2-Unannotated.tif
- __MACOSX/._FigEV2D-RT-PCR-Ket-Ber2-Unannotated.tif
