# Supplementary material for: Retrovirus insertions in host transcripts trigger de novo piRNA immunity
Source: EMBO J. 2026 May 2;45(11):3833–58. doi: 10.1038/s44318-026-00777-1 (PMC13226689; doi:10.1038/s44318-026-00777-1)
Supplement: Supplementary file 10 — Figure EV4 Source Data [file 44318_2026_777_MOESM10_ESM.xlsx]

## Sheet: Sheet1
Fertility assay
	A - attP2													A - attP2
	iso1;iso1;iso1													iso1;iso1;iso1						Statistical analysis - paired two-sided t-test (ns, not significant; *, P < 0.05; **, P < 0.01; ***, P < 0.001).
	replicate 1				replicate 2				replicate 3						total eggs	total unhatched	total hatched	Hatching rate
	Females	eggs	eggs per females	Unhatched	Females	eggs	eggs per females	Unhatched	Females	eggs	eggs per females	Unhatched		D1.AM	396	10	386	97.4747		iso1;w1118;iso1	p value
D1.AM	9	126	14	4	10	142	14.2	3	9	128	14.2222	3		D1.PM	468	8	460	98.2906		attP2(PacmanFs(2)Ket) x attP2	0.0073	**
D1.PM	9	132	14.6667	2	10	182	18.2	4	9	154	17.1111	2		D2.AM	378	7	371	98.1481		attP2(PacmanFs(2)Ket) x attP2(PacmanFs(2)Ket-SV40)	0.0395	*
D2.AM	9	109	12.1111	2	10	149	14.9	1	9	120	13.3333	4		D2.PM	477	9	468	98.1132		attP2(PacmanFs(2)Ket-SV40) x attP2	0.4144	ns
D2.PM	9	109	12.1111	3	10	219	21.9	3	9	149	16.5556	3		All	1719
	B - iso1;w1118;iso1													B - iso1;w1118;iso1
	replicate 1				replicate 2				replicate 3						total eggs	total unhatched	total hatched	Hatching rate		iso1	p value
	Females	eggs	eggs per females	Unhatched	Females	eggs	eggs per females	Unhatched	Females	eggs	eggs per females	Unhatched		D1.AM	366	23	343	93.7158		attP2(PacmanFs(2)Ket) x attP2	0.9046	ns
D1.AM	8	112	14	8	9	124	13.7778	10	9	130	14.4444	5		D1.PM	334	29	305	91.3174		attP2(PacmanFs(2)Ket) x attP2(PacmanFs(2)Ket-SV40)	0.7008	ns
D1.PM	5	60	12	9	9	138	15.3333	9	9	136	15.1111	11		D2.AM	260	21	239	91.9231		attP2(PacmanFs(2)Ket-SV40) x attP2	0.7225	ns
D2.AM	5	62	12.4	7	8	86	10.75	5	9	112	12.4444	9		D2.PM	390	40	350	89.7436
D2.PM	5	81	16.2	14	8	148	18.5	9	9	161	17.8889	17		All	1350
	C - fs(2)ket in attP2													C - fs(2)ket in attP2
	iso1;iso1;iso1													iso1;iso1;iso1
	replicate 1				replicate 2				replicate 3						total eggs	total unhatched	total hatched	Hatching rate
	Females	eggs	eggs per females	Unhatched	Females	eggs	eggs per females	Unhatched	Females	eggs	eggs per females	Unhatched		D1.AM	388	9	379	97.6804
D1.AM	10	107	10.7	2	10	154	15.4	4	9	127	14.1111	3		D1.PM	449	5	444	98.8864
D1.PM	7	103	14.7143	2	10	179	17.9	1	9	167	18.5556	2		D2.AM	357	6	351	98.3193
D2.AM	5	92	18.4	2	9	142	15.7778	3	8	123	15.375	1		D2.PM	407	11	396	97.2973
D2.PM	5	101	20.2	1	9	162	18	9	8	144	18	1		All	1601
	D - iso1;w1118;iso1													D - iso1;w1118;iso1
	replicate 1				replicate 2				replicate 3						total eggs	total unhatched	total hatched	Hatching rate
	Females	eggs	eggs per females	Unhatched	Females	eggs	eggs per females	Unhatched	Females	eggs	eggs per females	Unhatched		D1.AM	203	7	196	96.5517
D1.AM	9	118	13.1111	4	7	35	5	0	10	85	8.5	3		D1.PM	253	6	247	97.6285
D1.PM	9	144	16	6	7	39	5.57143	2	9	109	12.1111	0		D2.AM	181	4	177	97.7901
D2.AM	9	107	11.8889	3	5	37	7.4	3	8	74	9.25	1		D2.PM	241	11	230	95.4357
D2.PM	9	138	15.3333	8	5	54	10.8	2	8	103	12.875	3		All	878
	E - pBA78													E - pBA78
	iso1;iso1;iso1													iso1;iso1;iso1
	replicate 1				replicate 2				replicate 3						total eggs	total unhatched	total hatched	Hatching rate
	Females	eggs	eggs per females	Unhatched	Females	eggs	eggs per females	Unhatched	Females	eggs	eggs per females	Unhatched		D1.AM	361	3	358	99.169
D1.AM	10	124	12.4	1	10	163	16.3	1	10	74	7.4	1		D1.PM	451	6	445	98.6696
D1.PM	10	158	15.8	2	10	213	21.3	3	10	80	8	1		D2.AM	353	7	346	98.017
D2.AM	10	123	12.3	2	10	153	15.3	2	10	77	7.7	3		D2.PM	545	16	529	97.0642
D2.PM	10	184	18.4	8	10	250	25	2	10	111	11.1	6		All	1710
	F - iso1;w1118;iso1													F - iso1;w1118;iso1
	replicate 1				replicate 2				replicate 3						total eggs	total unhatched	total hatched	Hatching rate
	Females	eggs	eggs per females	Unhatched	Females	eggs	eggs per females	Unhatched	Females	eggs	eggs per females	Unhatched		D1.AM	385	18	367	95.3247
D1.AM	9	131	14.5556	5	9	112	12.4444	7	10	142	14.2	6		D1.PM	444	32	412	92.7928
D1.PM	9	130	14.4444	11	9	158	17.5556	11	10	156	15.6	10		D2.AM	363	35	328	90.3581
D2.AM	9	98	10.8889	10	9	131	14.5556	10	10	134	13.4	15		D2.PM	585	52	533	91.1111
D2.PM	9	210	23.3333	17	9	179	19.8889	16	10	196	19.6	19		All	1777
Replicate 2 of iso1;w1118;iso1xfs(2)Ket in attP2 was excluded due to low amount of egg layed in each plates
